# Supplementary material for: Influenza Vaccine Effectiveness in Korea: A Systematic Review and Meta-Analysis of Real-World Evidence from the Past Decade
Source: Vaccines (Basel). 2026 Feb 27;14(3):217. doi: 10.3390/vaccines14030217 (PMC13030189; doi:10.3390/vaccines14030217)
Supplement: Supplementary file 1 [file vaccines-14-00217-s001.zip]

Archive with 1 entries (1 files):
- vaccines-4165389-supplementary.pdf
